# Supplementary material for: Antioxidative and Anti-Atopic Dermatitis Effects of Peptides Derived from Hydrolyzed Sebastes schlegelii Tail By-Products
Source: Mar Drugs. 2024 Oct 19;22(10):479. doi: 10.3390/md22100479 (PMC11509535; doi:10.3390/md22100479)
Supplement: Supplementary file 1 [file marinedrugs-22-00479-s001.zip]

Archive with 1 entries (1 files):
- marinedrugs-3244182-supplementary.pdf
